# Supplementary material for: A Systematic Review of Genetic Polymorphisms Associated with Bipolar Disorder Comorbid to Substance Abuse
Source: Genes (Basel). 2022 Jul 22;13(8):1303. doi: 10.3390/genes13081303 (PMC9330731; doi:10.3390/genes13081303)
Supplement: Supplementary file 1 [file genes-13-01303-s001.zip]

Archive with 3 entries (1 files):
- genes-1827503-supplementary/
- genes-1827503-supplementary/Table S1/
- genes-1827503-supplementary/Table S1/NOS.docx.html
